# Supplementary material for: Cytoophidia Maintain the Integrity of Drosophila Follicle Epithelium
Source: Int J Mol Sci. 2022 Dec 4;23(23):15282. doi: 10.3390/ijms232315282 (PMC9740582; doi:10.3390/ijms232315282)
Supplement: Supplementary file 1 [file ijms-23-15282-s001.zip]

Archive with 1 entries (1 files):
- ijms-2001317-supplementary.pdf
